# Supplementary material for: High and Highly Variable Spontaneous Mutation Rates in Daphnia
Source: Mol Biol Evol. 2020 Jun 10;37(11):3258–66. doi: 10.1093/molbev/msaa142 (PMC7820357; doi:10.1093/molbev/msaa142)
Supplement: msaa142_Supplementary_Data [file msaa142_supplementary_data.zip]

Archive with 4 entries (3 files):
- msaa142_supplementary_data/
- msaa142_supplementary_data/SuppFigures052820.pdf
- msaa142_supplementary_data/SuppTables052820.xls
- msaa142_supplementary_data/Supp_MM_Results_Figs_msaa142.pdf
