# Supplementary material for: High and Highly Variable Spontaneous Mutation Rates in Daphnia
Source: Mol Biol Evol. 2020 Jun 10;37(11):3258–66. doi: 10.1093/molbev/msaa142 (PMC7820357; doi:10.1093/molbev/msaa142)
Supplement: msaa142_Supplementary_Data [file msaa142_supplementary_data.zip › msaa142_supplementary_data/SuppTables052820.xls]

## Sheet: S1A_B_Mean Rates
Table S1A. Mean nuclear and mtDNA base substitution rates (per nucleotide per generation) with confidence intervals (CI) averaged across 9 genotypes of D. magna from Finland (FA, FB, and FC), Germany (GA, GB, and GC), and Israel (IA, IB, and IC).
	ID	Nuclear (10-9)			Mitochondrial (10-7)			Ratio of mitochondrial to nuclear mutation rate
		Mean	95% CI		Mean	95% CI
			Lower	Upper		Lower	Upper
Genotype	FA	11.2841	7.83398	14.6076	0.282367	0	0.8471	2.50234
	FB	33.5314	2.68763	78.3252	9.36991	0	27.4843	27.9437
	FC	12.5264	7.76987	18.4897	9.43497	4.9246	14.1808	75.3207
	GA	10.9266	7.40877	14.6246	10.7712	0.746111	25.124	98.578
	GB	8.57365	2.83893	16.4691	9.75525	2.24696	18.0206	113.782
	GC	7.68161	3.71794	12.6301	25.4552	0.498216	69.0398	331.378
	IA	3.60167	2.44183	4.84179	0	0	0	0
	IB	3.56642	1.9812	5.21146	4.62794	0.860992	10.7325	129.764
	IC	4.62573	2.53078	7.32157	8.00911	2.43676	13.9882	173.143
Population	F	15.5441	9.55862	24.1752	5.86478	2.34026	9.88633	37.7299
	G	9.06061	6.12459	12.3086	15.3272	4.36152	31.7686	169.163
	I	3.93127	2.94496	5.07261	4.21235	1.52712	7.51012	107.15
Species		8.96362	6.71895	11.9268	8.70477	4.2669	14.9395	97.1122
Table S1B. Nuclear base substitution mutation rates per site per generation by line, including the number of generations of mutation accumulation ('MA generations') and the mean standard deviation ratio among the line ('mean SD ratio').
Finland						Germany						Israel
Genotype	MA line	MA generations	μn,bs	μm,bs		Genotype	MA line	MA generations	μn,bs	μm,bs		Genotype	MA line	MA generations	μn,bs	μm,bs
			(10-9)	(10-7)					(10-9)	(10-7)					(10-9)	(10-7)
FA	FA1	8	15	0		GA	GA2	17	11.4	0		IA	IA1	26	1.3	0
	FA5	20	5	0			GA3	24	5.6	0			IA2	25	2.7	0
	FA7	4	5	0			GA4	12	5.6	56.2235			IA4	24	2.5	0
	FA10	5	17.3	0			GA5	21	7.1	21.6016			IA5	24	1.9	0
	FA12	5	9.3	1.97657			GA6	6	18.6	0			IA6	7	6.7	0
	FA13	5	12	0			GA7	4	16.8	5.96889			IA7	6	4.4	0
	FA14	3	15.5	0			GA8	5	6	0			IA8	7	3.8	0
							GA10	5	16.4	2.37544			IA10	6	5.5	0
FB	FB4	17	2.7	0.625395		GB	GB1	23	4.8	28.9172		IB	IB1	22	2.2	0
	FB11	1	78.3	0			GB2	21	1.7	0			IB2	23	1.4	25.027
	FB13	1	19.6	27.4843			GB4	19	1.2	5.95939			IB3	24	2.6	3.10898
							GB5	23	1.6	17.9757			IB5	23	0	0
FC	FC1	14	10.3	0			GB6	5	8.8	25.1897			IB6	6	3.9	1.88836
	FC2	12	10.8	1.3433			GB7	5	2.9	0			IB7	6	5.3	0
	FC3	19	6.8	9.18162			GB8	2	33	0			IB8	5	7.9	4.99958
	FC4	19	6.4	10.139			GB10	4	14.6	0			IB10	6	5.3	1.99954
	FC6	5	24.5	10.9777
	FC7	4	9	21.0562		GC	GC2	23	2.2	24.9952		IC	IC1	24	2.5	0.393815
	FC8	3	26.4	5.57309			GC3	24	1.5	2.3862			IC3	24	1.5	18.0249
	FC12	6	6	17.2088			GC4	23	1.9	1.12165			IC4	23	2.6	0
							GC5	22	5.3	0.799764			IC5	23	1.9	1.33244
							GC6	4	21.9	0			IC6	6	7.4	21.0032
							GC8	4	11	174.338			IC7	7	3.2	15.767
							GC9	6	7.3	0			IC9	7	5.3	7.55146
							GC10	5	10.2	0			IC10	7	12.7	0
*Median SD ratio represents median of 100 replicates of ratio between observed standard deviation in μn,bs among MA lines relative to simulated standard deviation.
Table S1C. Mean days per generation for D. magna by genotype, population (F = Finland, G = Germany, and I = Israel).
		Average days per generation
Genotype	FA	17.43
	FB	17.88
	FC	14.67
	GA	16.28
	GB	15.05
	GC	15.72
	IA	16.4
	IB	16.64
	IC	17.5

## Sheet: S2_Heritability_Evolvability
Table S2. Estimates of heritability and evolvability for nuclear base substitution rates for each population and the whole species.
Population	Heritability			Evolvability
	Estimate	95% CI		Estimate	95% CI
		Lower	Upper		Lower	Upper
Finland	0.0141	-0.00793	0.17981	0.01468	-0.00294	0.09017
Germany	-0.00489	-0.00441	0.02722	-0.0039	-0.00369	0.01202
Israel	-0.00267	-0.00377	0.01309	-0.00139	-0.00191	0.00601
All	0.01379	0.00597	0.23323	0.01601	0.00421	0.07841
*95% confidence intervals were obtained by bootstraping the data 1000 times.

## Sheet: S3A_B_C_Spectra
	Table S3A. Nuclear and mtDNA substitution spectra (counts), and transition:transversion ratios (Ts:Tv) across 9 genotypes (GT) of D. magna from Finland (FA, FB, and FC), Germany (GA, GB, and GC), and Israel (IA, IB, and IC).
	Genome	GT	CG->TA	AT->GC	CG->GC	CG->AT	AT->CG	AT->TA	Ts:Tv
	Nuclear	FA	25	16	6	6	9	10	1.32
		FB	14	0	0	4	0	4	1.75
		FC	54	17	4	13	11	12	1.78
		GA	52	16	5	10	8	21	1.55
		GB	25	9	0	5	3	11	1.79
		GC	30	7	0	8	5	15	1.32
		IA	26	11	2	4	3	5	2.64
		IB	11	6	1	3	4	9	1
		IC	22	6	2	5	6	12	1.12
		Total	259	88	20	58	49	99	1.54
	Mitochondrial	FA	1	0	0	0	0	0	NA
		FB	0	2	0	1	0	0	2
		FC	6	5	0	1	0	3	2.75
		GA	3	2	0	0	0	1	5
		GB	2	3	0	0	0	1	5
		GC	2	2	0	1	1	3	0.8
		IA	0	0	0	0	0	0	NA
		IB	3	3	0	0	0	0	NA
		IC	5	1	0	0	2	0	3
		Total	22	18	0	3	3	8	2.86
	*Ts:Tv represents the ratio of transitions to transversions.
	Table S3B. Spectra of mutation rates (per nucleotide per generation) and their rank for each D. magna population (Finland [F], Germany [G], and Israel [I]) and D. pulex (data from Flynn et al. 2016).
	Species	Population	Value	CG->TA	AT->GC	CG->GC	CG->AT	AT->CG	AT->TA
	D. magna	F	Rate	1.37x10-8	4.71x10-9	1.05x10-9	2.81x10-9	2.41x10-9	5.54x10-9
	D. magna	G	Rate	7.21x10-9	3.79x10-9	4.19x10-10	1.36x10-9	1.61x10-9	3.81x10-9
	D. magna	I	Rate	2.48x10-9	1.64x10-9	1.66x10-10	6.17x10-10	1.05x10-9	2.21x10-9
	D. pulex*	-	Rate	1.75x10-9	4.77x10-10	2.02x10-10	2.1x10-9	1.56x10-10	3.21x10-10
	D. magna	F	Rank	1	3	6	4	5	2
	D. magna	G	Rank	1	3	6	5	4	2
	D. magna	I	Rank	1	3	6	5	4	2
	D. pulex*	-	Rank	1	3	5	2	6	4
	*D. pulex data retrieved from Flynn et al. (2016).
	Table S3C. Mitochondrial transition to transversion ratios across species.
	Species	Strain	Ts	Tv	Ratio	Reference
	Caenorhabditis elegans		13	3	4.3	Denver et al. (2000)
	Caenorhabditis elegans		5	4	1.3	Konrad et al. (2017)
	Drosophila melanogaster		25	3	8.3	Haag-Liautard et al. (2008)
	Daphnia magna		40	14	2.86	This study
	Daphnia pulex	Asexual	2	1	2	Xu et al. (2012)
		Sexual	1	2	0.5	Xu et al. (2012)
	Pristionchus pacificus		5	2	2.5	Molnar et al. (2011)
	*Ts and Tv represents the total number of base substitutions that were transitions and transversions, respectively.
	Note: Nuclear Ts:Tv ratios are summarized in Katju and Bergthorssen (2019) in their Table 2 and come from the following studies: Schrider et al. 2013, Ness et al. 2015, Flynn et al. 2016, Sharp and Agrawal 2016, Keith et al. 2016, Krasovec et al. 2017, Saxena et al. 2018

## Sheet: S4_Context
Table S4. Mixed linear effects model results for the analysis of the effects of local context on base substitution rates in D. magna from Finland, Germany, and Israel.
Factor	DF-num	DF-denom	F	P
Middle base	1	232	25.6	<0.0001
Flanking bases	15	232	3.6	<0.0001
Population	2	5	36	0.0011

## Sheet: S5_CpG
Table S5. Conditional mutation rates (per nucleotide per generation) for non-CpG and CpG sites for D. magna from Finland (FA, FB, and FC), Germany (GA, GB, and GC), and Israel (IA, IB, and IC).
GT	Non-CpG	CpG
FA	1.24x10-9	4.95 x10-10
FC	1.52 x10-9	8.52 x10-10
GA	1.23 x10-9	7.76 x10-10
GB	1.08 x10-9	1.50 x10-10
GC	9.00 x10-10	4.94 x10-10
IA	4.66 x10-10	1.85 x10-10
IB	2.04 x10-10	9.98 x10-11
IC	5.57 x10-10	1.53 x10-10

## Sheet: S6_GC
Table S6. Expected and observed GC content for each genotype of D. magna from Finland (FA, FB, and FC), Germany (GA, GB, and GC), and Israel (IA, IB, and IC).
Genotype	Expected GC	Observed GC
FA	0.527	0.409
FB	0	0.409
FC	0.38	0.409
GA	0.378	0.41
GB	0.461	0.41
GC	0.309	0.409
IA	0.454	0.409
IB	0.656	0.413
IC	0.317	0.409
*Expected GC content based on mutation rates of MA lines. Observed GC content based on the ancestral lines.

## Sheet: S7_GeneticDistance
Table S7. Pairwise genetic distance between genotypes of the same population for D. magna from Finland (FA, FB, and FC), Germany (GA, GB, and GC), and Israel (IA, IB, and IC).
	FB	FC	GB	GC	IB	IC
FA	0.0021	0.0025
FB		0.0018
GA			0.0035	0.0036
GB				0.0037
IA					0.0014	0.0028
IB						0.0027

## Sheet: S8_A_B_GeneConversion
Table S8A. Gene conversion rates (per heterozygous site per generation), including confidence intervals, counts, for each genotype (from Finland (FA, FB, and FC), Germany (GA, GB, and GC), and Israel (IA, IB, and IC)).
Filter	Genotype	Num. of sites	Num. of tracts	Mean µn,g (10-6)	95% CI (10-6)
					Lower	Upper
Initial	FA	31	10	6.94002	2.22564	12.8816
	FB	23	10	25.3588	4.58752	45.493
	FC	2	1	0.169709	0	0.509128
	GA	84	35	8.25847	0.289083	20.8053
	GB	94	37	14.688	0.184075	36.593
	GC	28	11	1.30212	0.304952	2.46662
	IA	14	6	0.744278	0.257781	1.26745
	IB	12	5	0.866625	0.194652	1.56737
	IC	19	8	1.00656	0.317954	1.72887
Final	FA	5	2	1.2276	0	3.6828
	FB	-	-	-	-	-
	FC	-	-	-	-	-
	GA	7	3	0.694232	0	1.6488
	GB	20	7	3.22132	0	7.51641
	GC	-	-	-	-	-
	IA	3	1	0.063687	0	0.191061
	IB	-	-	-	-	-
	IC	-	-	-	-	-
	Finland	5	2	0.477399	0	1.4322
	Germany	27	10	1.30518	0.086779	3.03695
	Israel	3	1	0.021229	0	0.063687
	D. magna	35	13	0.612532	0.091869	1.30276
*'Initial' and 'After' indicate the results before and after the final set of filters that placed requirements on the depth of coverage and length of gene conversion tracts.
Table S8B. Number and lengths of gene conversion tracts for each MA line from D. magna from Finland (FA, FB, and FC), Germany (GA, GB, and GC), and Israel (IA, IB, and IC).
MA line	Contig	Gene conversion sites	Minimum length	Maximum length
FA7	scaffold03293	2	32	182
FA7	scaffold04046	3	54	212
GA7	scaffold00046	2	62	17375*
GA7	scaffold00031	2	53	97658*
GA10	scaffold02554	3	85	676*
GB8	scaffold00181	5	51	49811*
GB8	scaffold00021	2	70	25367*
GB8	scaffold00002	3	45	33139*
GB10	scaffold00036	2	37	48988*
GB10	scaffold00185	2	51	38553*
GB10	scaffold03069	2	42	34277*
GB10	scaffold00080	4	98	21667*
IA2	scaffold02476	3	32	204
*Tracts with maximum length containing greater than 10% of base pairs with less than 10x depth of coverage.

## Sheet: S9A_B_Heterozygosity
Table S9A. Number of MA lines, callable sites and heterozygosity for each genotype from D. magna from Finland (FA, FB, and FC), Germany (GA, GB, and GC), and Israel (IA, IB, and IC).
Population	Genotype	Num. MA lines	Callable sites	Heterozygosity
Finland	FA	7	75221736	0.00193
Finland	FB	3	76603655	0.00201
Finland	FC	8	69456678	0.00151
Germany	GA	8	67105967	0.00429
Germany	GB	8	68272814	0.00426
Germany	GC	8	68351750	0.00556
Israel	IA	8	75145659	0.00313
Israel	IB	8	63321720	0.00338
Israel	IC	8	67658288	0.00332
Table S9B. Expected equilibrium heterozygosity (assuming sites only undergo base substitution and gene conversion) and observed heterozygosity for genotypes of D. magna from Finland (FA, FB, and FC), Germany (GA, GB, and GC), and Israel (IA, IB, and IC).
Genotype	µn,bs (10-8)	µn,g (10-6)	Expected Heterozygosity	Observed* Heterozygosity
FA	1.13	1.2276	0.009121	0.00193
FB	3.35	-	-	0.002
FC	1.25	-	-	0.0015
GA	1.09	0.694232	0.0154581	0.00429
GB	0.857	3.22132	0.00265334	0.00426
GC	0.768	-	-	0.00556
IA	0.36	0.063687	0.0535022	0.0031
IB	0.57	-	-	0.00338
IC	0.463	-	-	0.00332
*Observed heterozygosity was calculated from the WGS data of the starting genotype.

## Sheet: S10_Correlations
Table S10. Pearson correlation between mutation rates (base substitutions and microsatellite mutations; µn/m,bs and µn,ms, respectively) from the nuclear genome (µn,bs) and mitochondrial genome (µm,bs).
MA lines	Variable1	Variable2	Correlation	95% CI		t	df	P
				Lower	Upper
All	µn,bs	µm,bs	-0.02	-0.19	0.12	-0.18	64	0.8544
All	µn,bs	|µn,ms|	0.61	0.4	0.77	5.11	45	<0.0001
All	µm,bs	|µn,ms|	0.11	-0.22	0.28	0.71	45	0.4802
Finland	µn,bs	|µn,ms|	0.48	-0.14	0.85	1.96	13	0.07
Germany	µn,bs	|µn,ms|	0.67	0.32	0.89	3.33	14	0.005
Israel	µn,bs	|µn,ms|	0.73	0.58	0.94	3.99	14	0.001
*Correlations involving microsatellite rates (|µn,ms|) only include genotypes FA, FC, IA, IC, GA and GC. 95% confidence intervals calculated by bootstrapping the data 1000 times.

[truncated: 2 more sheets: S11_Assemblies, S12_SangerValidations]
